# Supplementary material for: Predicting and Validating Protein Interactions Using Network Structure
Source: PLoS Comput Biol. 2008 Jul 25;4(7):e1000118. doi: 10.1371/journal.pcbi.1000118 (PMC2435280; doi:10.1371/journal.pcbi.1000118)
Supplement: Dataset S1 — The list of 652 protein pairs, with score among our top 1%, but not in DIP (0.01 MB TXT) [file pcbi.1000118.s008.txt]

# 652 overlapps
YKL028W	YPR070W
YNR031C	YOR212W
YBR175W	YKL139W
YDR228C	YOR039W
YOL038W	YPR103W
YGL105W	YGR074W
YBR298C	YLL028W
YEL034W	YOR159C
YLR115W	YOR224C
YLR403W	YOL045W
YBL041W	YGL190C
YDR180W	YLR058C
YGR253C	YMR314W
YJR007W	YLR115W
YFL017W-A	YIL034C
YGR253C	YML092C
YOR374W	YPR156C
YDL134C	YKL081W
YDL188C	YOR341W
YHR178W	YJR117W
YBR127C	YPR036W
YBL026W	YOR124C
YOR116C	YPR010C
Q0085	YBR039W
YDR145W	YOR194C
YDL059C	YMR054W
YAL024C	YDL188C
YLR115W	YPL138C
YDR468C	YKL196C
YNL113W	YPR016C
YHR143W-A	YOR341W
YBR061C	YLL028W
YJL140W	YOR341W
YDL134C	YDR381W
YBL088C	YGL019W
YGL012W	YPR156C
YCR020C-A	YPR017C
YBL002W	YOR039W
YDL043C	YGL035C
YER022W	YNL025C
YBL041W	YER094C
YBL050W	YER022W
YCR084C	YJL115W
YBR176W	YDL140C
YHL021C	YLL062C
YGL019W	YHR013C
YMR149W	YPR156C
YBR088C	YPR110C
YBL038W	YGR009C
YGL130W	YOR224C
YDL004W	YPL271W
YGL190C	YGR253C
YER094C	YFR050C
YEL063C	YHR007C
YFR050C	YGR135W
YMR154C	YMR314W
YIL162W	YMR319C
YKL074C	YOL041C
YGL130W	YOL005C
YJR063W	YOR207C
YBR003W	YPR017C
YDL043C	YDR316W
YOR116C	YOR341W
YEL002C	YLR343W
YDR335W	YER022W
YKL196C	YOL018C
YHR086W	YJL203W
YJL124C	YKR031C
YJR007W	YLR277C
YBL041W	YOR157C
YDR225W	YOR039W
YLR115W	YOR151C
YOL149W	YOR124C
YBL041W	YGR253C
YER094C	YOR362C
YPR121W	YPR160W
YNL061W	YPR156C
YER094C	YOL038W
YFL017C	YGR186W
YMR314W	YOL038W
YBR228W	YER094C
YGR135W	YMR314W
YDR164C	YMR017W
YBL026W	YKR031C
YER029C	YFL017C
YER029C	YIL021W
YHR135C	YNL236W
YDR298C	YPL078C
YLR213C	YML016C
YGL019W	YMR309C
YGR249W	YLR403W
YCR035C	YDL111C
YGR250C	YPL126W
YDR145W	YPL011C
YDR216W	YDR422C
YKR062W	YLR071C
YBR198C	YOL135C
YKL028W	YPR183W
YGL017W	YHR099W
YGL012W	YLL028W
YGL130W	YOR151C
YMR314W	YPR103W
YDR311W	YKR062W
YML007W	YNL236W
YFR050C	YOR157C
YCR084C	YPL139C
YLR277C	YPL237W
YBL041W	YML092C
YDR284C	YKL154W
YFR034C	YOL145C
YCR042C	YML098W
YDL134C	YFR050C
YEL027W	YPR156C
YMR058W	YPR003C
YLR115W	YOL005C
YBR054W	YDL232W
YBL026W	YNR031C
YDR180W	YKL155C
YGR250C	YJL203W
YCL059C	YHR052W
YBR228W	YGR267C
YNL142W	YPR036W
YCR042C	YMR005W
YFL017C	YOR151C
YKR029C	YNL147W
YHR039C-A	YHR060W
YGR270W	YIL035C
YCR012W	YNL189W
YNL025C	YOL051W
YDR145W	YOL135C
YBL050W	YJL138C
YDR311W	YOL051W
YBL002W	YDL132W
YJR022W	YKR031C
YML092C	YNL244C
YDL134C	YML092C
YBL084C	YOL133W
YGR253C	YJL001W
YLR277C	YOR207C
YER012W	YPL096W
YJL124C	YLR453C
YKL154W	YNL121C
YDR311W	YOR319W
YDL140C	YJR063W
YER094C	YGR267C
YKL028W	YLR005W
YFL017C	YIL021W
YLR071C	YPL042C
YNL048W	YPR156C
YLR092W	YPL271W
YLR071C	YML007W
YBR119W	YBR264C
YGR135W	YGR253C
YLR071C	YMR112C
YLR403W	YPL138C
YKR031C	YOR124C
YLR097C	YOL133W
YCR057C	YNL244C
YBL041W	YJL001W
YML016C	YPR191W
YFL017W-A	YML016C
YER012W	YGR267C
YML123C	YMR319C
YNL189W	YPR070W
YFL017C	YOR116C
YLR034C	YPR198W
YDL047W	YFR010W
YDR207C	YNL118C
YKR062W	YPR070W
YMR033W	YNR023W
YGL190C	YIL021W
YOL038W	YOR157C
YHR024C	YHR069C
YPL138C	YPR086W
YBR010W	YOR039W
YBL041W	YPR103W
YBR135W	YHL007C
YGR135W	YOR157C
YHR178W	YMR215W
YIR009W	YPR010C
YDR189W	YOR106W
YDL188C	YMR154C
YBL041W	YDL134C
YER165W	YHR052W
YMR033W	YNL207W
YER012W	YFR010W
YDR364C	YLR275W
YER022W	YML098W
YKL074C	YPL126W
YCR042C	YOL135C
YEL034W	YGR074W
YKR031C	YOL149W
YLR045C	YML019W
YDR443C	YLR071C
Q0085	YPL271W
YER029C	YLR409C
YBR009C	YNL021W
YJR063W	YOR151C
YDL134C	YER012W
YKL117W	YML015C
YJL001W	YOR362C
YHL036W	YIR022W
YGR253C	YOL038W
YGR195W	YLR163C
YOR061W	YOR361C
YHL025W	YNR023W
YHR178W	YNL238W
YDR123C	YJL157C
YBL026W	YOR361C
YKL028W	YNL236W
YLR213C	YPR191W
YGR040W	YOR341W
YHR060W	YML015C
YML007W	YPR070W
YMR308C	YNL244C
YER012W	YOR157C
YGL019W	YKL067W
YOR157C	YPR103W
YER094C	YGR253C
YDR075W	YER012W
YBR160W	YGL019W
YGL008C	YKR050W
YER022W	YKR062W
YOR207C	YOR224C
YKL028W	YLR071C
YDL188C	YJL001W
YDR164C	YLR268W
YBR009C	YEL030W
YLR039C	YPL115C
YDR404C	YGL130W
YER022W	YPR070W
YJL124C	YOR124C
YJR022W	YOR090C
YIL131C	YJL157C
YGL019W	YPL001W
YOR036W	YPR086W
Q0130	YDR298C
YBL008W	YMR033W
YBR154C	YFL017C
YGL190C	YPR103W
YGL008C	YIR022W
YJL001W	YML092C
YEL034W	YPR178W
YBL002W	YMR199W
YDR337W	YGR249W
YBR176W	YOR151C
YBR289W	YJL110C
YHR039C-A	YPR036W
YDL232W	YPR156C
YDL134C	YGL011C
YDL047W	YML016C
YDL047W	YPR191W
YGL070C	YOR341W
YGR250C	YNL023C
YBR119W	YCL035C
YBR160W	YNR031C
YLR277C	YOR116C
YLR115W	YMR012W
YDR459C	YEL002C
YDR496C	YOR039W
YGL011C	YGL190C
YEL002C	YPR156C
YGL104C	YOR254C
YGR253C	YNL244C
YBL008W	YPL016W
YLR213C	YMR319C
YKL074C	YNL286W
YBL008W	YER118C
YCR042C	YPL011C
YCR035C	YLR163C
YDR180W	YPR160W
YNL175C	YOR005C
YBL093C	YNL281W
YDL134C	YOR157C
YGR095C	YLR163C
YCR012W	YPR070W
YGL019W	YNL132W
YKL022C	YOL133W
YBR136W	YOR341W
YGL058W	YPL177C
YBR010W	YNL021W
YDR443C	YNL236W
YDR422C	YMR250W
YBR289W	YJL115W
YGL022W	YLL028W
YBL041W	YMR314W
YGL095C	YLR026C
YOL135C	YOL148C
YDL188C	YKL081W
YOL045W	YPL138C
YOL051W	YPL011C
YOL135C	YPL011C
YGR253C	YMR154C
YMR112C	YNL281W
YBR159W	YLR291C
YDR496C	YGL019W
YOR207C	YOR341W
YDL232W	YNL125C
YBR088C	YOR207C
YDR404C	YFL017C
YMR314W	YNL244C
YBR236C	YER125W
YDL134C	YER094C
Q0130	YPL271W
YBL002W	YOL133W
YER125W	YOR254C
YGL190C	YOR157C
YHR178W	YLR343W
YDR497C	YPL076W
YFR050C	YJL001W
YBR298C	YDL054C
YBL041W	YFR050C
YHL025W	YJL176C
YFR050C	YGL190C
YDR443C	YER022W
YBR289W	YDL043C
YHR086W	YPL126W
YOR341W	YPR016C
YGL019W	YLR180W
YOR039W	YPL001W
YLR055C	YML098W
YGR162W	YOR039W
YPL078C	YPL271W
YLR039C	YPR086W
YBL002W	YPL256C
YFR050C	YGR253C
YIL061C	YMR024W
YGL022W	YOL132W
YCR088W	YGR083C
YBR009C	YPL127C
YGR074W	YNL147W
YML098W	YOL135C
YDR034C	YLR275W
YDL134C	YOR362C
YDR448W	YPR070W
YKL221W	YLR034C
YDL140C	YKL018W
YDL140C	YFL017C
YBR176W	YOR116C
YLR210W	YPR086W
YGL017W	YJL081C
YJL157C	YML027W
YNR031C	YPL022W
YLR277C	YMR182C
YFR050C	YOL038W
YOL132W	YPR156C
YDL134C	YOL038W
YOR224C	YPR010C
YBR160W	YGR087C
YDR369C	YJR035W
YDR118W	YOL133W
YGR250C	YNL286W
YLR394W	YNL023C
YHR086W	YKL074C
YLR447C	YPR036W
YBR045C	YPL204W
YDL188C	YDR381W
YHR013C	YOR039W
YOR151C	YPL086C
YMR309C	YOR061W
YBL105C	YDR459C
YDL047W	YFL017W-A
YGR253C	YOR157C
YPR156C	YPR198W
YOR380W	YPL237W
YOR064C	YOR074C
YOL132W	YPL076W
Q0085	YFR028C
YLR277C	YPL138C
YMR042W	YNL118C
YLR268W	YPR086W
YBL008W	YNR023W
YMR054W	YOR270C
YGL190C	YML092C
YDR298C	YPL271W
YDR145W	YKL058W
YFR010W	YGL011C
YBR088C	YNL113W
YBR236C	YGL070C
YBR061C	YPR156C
YBR175W	YIL035C
YBR198C	YER022W
YFR050C	YNL244C
YBR160W	YLR134W
YER062C	YIL063C
YEL034W	YPR182W
YJR022W	YLR397C
YMR033W	YPL016W
YER094C	YJL001W
YEL034W	YER146W
YER094C	YMR314W
YDR145W	YPR086W
YNL023C	YNL286W
YMR112C	YPL011C
YBR143C	YOR341W
YMR043W	YNL118C
YER022W	YKL028W
YBR061C	YGL070C
YER122C	YGR090W
YJL001W	YNL244C
YGL130W	YLR115W
YHR005C	YJR086W
YGL178W	YJL157C
YPL271W	YPR003C
YOR157C	YPL096W
YGL011C	YNL244C
YDL054C	YKL221W
YGR135W	YOR362C
YAR007C	YCR028C-A
YBL041W	YGL011C
YDR335W	YLR071C
YLL028W	YNL125C
YOR151C	YPL228W
YLR071C	YNL189W
YBL050W	YLR071C
YAL040C	YNR031C
YBR135W	YPL031C
YBR088C	YKL144C
YMR033W	YOR038C
YJL091C	YNL048W
YBR039W	YPL271W
YGL112C	YLR071C
YGL097W	YJL124C
YMR314W	YOR157C
YKL155C	YPR121W
YGR274C	YOR194C
YOR039W	YOR074C
YNL281W	YOL135C
YDL185W	YPR036W
YJL157C	YPL031C
YLR343W	YNL048W
YLR071C	YPR070W
YDL004W	YPL078C
YGR253C	YPR103W
YNL236W	YPR070W
YDL106C	YJL157C
YCR057C	YER122C
YLR447C	YNL291C
YAL016W	YBR009C
YFR010W	YFR050C
YCR042C	YPR086W
YDL208W	YDR381W
YBL041W	YGR135W
YJL203W	YNL286W
YGR250C	YHR086W
YJR022W	YOR124C
YBL050W	YNL236W
YDR264C	YJL157C
YDL140C	YPL086C
YJL011C	YOR207C
YDL004W	YDR298C
YGR135W	YOL038W
YOR036W	YPL232W
YKR062W	YNL236W
YGR250C	YKL074C
YBR010W	YCR088W
YER022W	YPL129W
YHL025W	YJR017C
YCR042C	YOR194C
YPL234C	YPR156C
YBR127C	YEL051W
YEL034W	YJR022W
YCR084C	YOL108C
YML092C	YPR103W
YBR143C	YER146W
YGR156W	YMR182C
YJL005W	YOR317W
YIR022W	YKR050W
YFR010W	YGR135W
YBL002W	YGL019W
YLR384C	YOR116C
YDL134C	YGR135W
YNL236W	YPL031C
YCR088W	YNL021W
YHR086W	YNL023C
YGL011C	YOR157C
YGL190C	YOL005C
YJL157C	YPL042C
YOL133W	YOR249C
YHR178W	YNL048W
YBR298C	YLR034C
YER094C	YGR135W
YLR115W	YPL237W
YMR236W	YOL135C
YGR158C	YLR163C
YLL028W	YOR374W
YBR135W	YDR122W
YEL034W	YNL147W
YFR055W	YJR075W
YKL104C	YMR201C
YGL087C	YPR187W
Q0130	YBR039W
YDL111C	YLR163C
YBR061C	YOR151C
YEL034W	YLR147C
YCR042C	YHR137W
YGR135W	YPR103W
YDR189W	YHL031C
YCR057C	YFL021W
YJL157C	YNL068C
YLR092W	YPR003C
YDR280W	YLR163C
YDR137W	YOR361C
YGL022W	YHR026W
YEL002C	YJL091C
YLR170C	YOL010W
YCR042C	YDR145W
YMR112C	YNL236W
YDL054C	YPR198W
YFR050C	YOR362C
YHR143W-A	YOR151C
YBR119W	YCL009C
YPL011C	YPL042C
YLR384C	YOR341W
YDR404C	YLR115W
YLR113W	YOR039W
YGR274C	YKL058W
YBR045C	YIR006C
YDR093W	YPR036W
YCR035C	YGR158C
YOR207C	YPR010C
YOL005C	YPR103W
YBR154C	YGL130W
YGR274C	YPR086W
YFR010W	YML092C
YDR228C	YGL019W
YBR160W	YOR039W
YML015C	YPL011C
YDR312W	YPR135W
YMR154C	YNL244C
YHR166C	YOL133W
YGL190C	YMR314W
YKL059C	YPL237W
YCL032W	YGL180W
YER012W	YNL244C
YDR093W	YEL051W
YDL140C	YOR116C
YAL024C	YDL134C
YDR443C	YPR070W
YGL190C	YOL038W
YBR110W	YHR178W
YOR151C	YOR224C
YHR086W	YNL286W
YOR362C	YPR103W
YBR176W	YJL140W
YJR063W	YOR116C
YDR335W	YPR070W
YER028C	YJL140W
YBR039W	YDR298C
YCL029C	YDR311W
YHL025W	YMR033W
YOR116C	YOR151C
YDL087C	YOL041C
YDR448W	YLR071C
YDR145W	YML015C
YNR050C	YOL124C
YDR284C	YNL121C
YFR050C	YMR314W
YKL074C	YNL023C
YGR270W	YOR061W
YDR459C	YHL003C
YER012W	YMR154C
YBL041W	YFR010W
YFR010W	YOR362C
YDL134C	YPR103W
YJL140W	YOR116C
YEL034W	YFL017W-A
YDL208W	YOL041C
YCR084C	YNL189W
YGR249W	YPL138C
YJL176C	YMR033W
YDL043C	YMR224C
YER094C	YFR010W
YGL095C	YOR106W
YDR146C	YOR207C
YGL190C	YGR135W
YLR058C	YPR121W
YGR135W	YJL001W
YGL019W	YKL139W
YDR335W	YNL236W
YGL229C	YIL137C
YCR012W	YMR236W
YER029C	YLR453C
YHR178W	YJL091C
YGL095C	YLR268W
YGL011C	YGR253C
YER125W	YIL016W
YJL001W	YMR314W
YNL281W	YPL011C
YLR403W	YPR086W
YNL025C	YOL135C
YER112W	YOR124C
YGR218W	YLR034C
YGL190C	YOR362C
YBL038W	YPL232W
YMR199W	YNR031C
YDL134C	YMR314W
YGL112C	YPR070W
YDL047W	YLR213C
YLL028W	YPR198W
YEL015W	YPR017C
YNL286W	YPL126W
YML074C	YOR039W
YBL093C	YPL011C
YGR152C	YJL157C
YCR084C	YPL181W
YGL011C	YMR154C
YNR031C	YPL256C
YPL138C	YPL178W
YDL188C	YNL244C
YBL008W	YKR001C
YBR175W	YOR025W
YBL041W	YOL038W
YER094C	YNL244C
YJR062C	YLR425W
YHR052W	YMR001C
YBR061C	YDL140C
YPR016C	YPR110C
YOR157C	YOR362C
YNR041C	YPR156C
YDL188C	YFR010W
YNL281W	YOL051W
YBR135W	YPR161C
YMR112C	YPR070W
YLR055C	YOL135C
YBR059C	YNR046W
YHL025W	YPL016W
YER148W	YPR110C
YLR451W	YML099C
YOR076C	YPR017C
YBR010W	YEL030W
YER112W	YKR031C
YJL001W	YOL038W
YFR010W	YOL038W
YBR228W	YER012W
YKL067W	YOR341W
YER148W	YER177W
YBL056W	YMR224C
YLR115W	YMR182C
YCR042C	YKL058W
YBR160W	YLR226W
YBL041W	YOR362C
YDR189W	YLR222C
YJL203W	YKL074C
YBR088C	YOR224C
YNL317W	YPL138C
YER094C	YGL190C
YDR189W	YGR009C
YBR207W	YLR293C
YCL059C	YER122C
YGL070C	YOR207C
YDL134C	YGR253C
