# Supplementary material for: Predicting and Validating Protein Interactions Using Network Structure
Source: PLoS Comput Biol. 2008 Jul 25;4(7):e1000118. doi: 10.1371/journal.pcbi.1000118 (PMC2435280; doi:10.1371/journal.pcbi.1000118)
Supplement: Dataset S2 — The list of 49 protein pairs, with score among our bottom 5%, but which are found in DIP (0.00 MB TXT) [file pcbi.1000118.s009.txt]

# 49 overlapps
YAL040C	YLL021W
YDL190C	YEL037C
YDL140C	YNL236W
YBR260C	YOR181W
YDL054C	YEL027W
YDL052C	YFR009W
YAL041W	YJL157C
YDL029W	YNL189W
YBR160W	YJR090C
YDR143C	YNL189W
YCR033W	YDR155C
YBR159W	YDL054C
YCL032W	YEL051W
YBR159W	YDR307W
YBR159W	YIR022W
YCR088W	YDR342C
YDL047W	YLR310C
YDL052C	YDR170C
YDL064W	YDR409W
YBL039C	YDR388W
YDL054C	YHR026W
YBR283C	YPL234C
YBR221C	YML059C
YDL232W	YLL028W
YDL054C	YDR307W
YDL232W	YHR026W
YBL030C	YBL050W
YBL039C	YIL094C
YDL101C	YJR104C
YBR260C	YMR032W
YBR159W	YMR058W
YDL190C	YMR276W
YBL045C	YDL179W
YBL045C	YIL061C
YBR159W	YPR198W
YBR110W	YDR307W
YDL179W	YDR388W
YDL232W	YOR085W
YAL041W	YOR212W
YCR088W	YPL204W
YBR283C	YKL154W
YCL032W	YOR270C
YDL140C	YPL228W
YDL200C	YDR155C
YDL232W	YEL002C
YDL052C	YER110C
YBR136W	YLR304C
YBL030C	YLR268W
YAR007C	YLR304C
